# Supplementary material for: ﻿Resurrection of Euryadegeneri (Pentaphylacaceae), endemic to Kaua‘i, Hawaiian Islands
Source: PhytoKeys. 2024 Nov 15;249:193–203. doi: 10.3897/phytokeys.249.131778 (PMC11584907; doi:10.3897/phytokeys.249.131778)
Supplement: XML Treatment for Eurya degeneri [file phytokeys.249.131778-treatment1.xml]

<!DOCTYPE tp:taxon-treatment
  PUBLIC "-//TaxonX//DTD Taxonomic Treatment Publishing DTD v0 20100105//EN" "tax-treatment-NSO.dtd">
<tp:taxon-treatment xmlns:tp="http://www.plazi.org/taxpub"><tp:treatment-meta><kwd-group><label>Taxon classification</label><kwd>
              <named-content content-type="kingdom">Plantae</named-content>
            </kwd><kwd>
              <named-content content-type="order">Ericales</named-content>
            </kwd><kwd>
              <named-content content-type="family">Pentaphylacaceae</named-content>
            </kwd></kwd-group><mixed-citation publication-type="journal"><person-group><name><surname>Havran</surname><given-names>J. Christopher</given-names></name><name><surname>Wood</surname><given-names>Kenneth R.</given-names></name><name><surname>Lorence</surname><given-names>David H.</given-names></name></person-group><article-title>﻿Resurrection of <italic><tp:taxon-name><tp:taxon-name-part taxon-name-part-type="genus" reg="Eurya">Eurya</tp:taxon-name-part><tp:taxon-name-part taxon-name-part-type="species" reg="degeneri">degeneri</tp:taxon-name-part></tp:taxon-name></italic> (<tp:taxon-name><tp:taxon-name-part taxon-name-part-type="family">Pentaphylacaceae</tp:taxon-name-part></tp:taxon-name>), endemic to Kaua‘i, Hawaiian Islands</article-title><source>PhytoKeys</source><day>15</day><month>11</month><year>2024</year><volume>249</volume><fpage>193</fpage><lpage>203</lpage><pub-id pub-id-type="doi">10.3897/phytokeys.249.131778</pub-id></mixed-citation></tp:treatment-meta><tp:nomenclature><label>﻿1.</label><tp:taxon-name>
            <object-id xmlns:xlink="http://www.w3.org/1999/xlink" content-type="arpha" xlink:type="simple">5880532F-FE30-5B50-ABF7-BC4FC804A5FA</object-id>
            <tp:taxon-name-part taxon-name-part-type="genus" reg="Eurya">Eurya</tp:taxon-name-part>
            <tp:taxon-name-part taxon-name-part-type="species" reg="degeneri">degeneri</tp:taxon-name-part>
          </tp:taxon-name><tp:taxon-authority>Kobuski, J. Arnold Arbor. 16: 351. 1935.</tp:taxon-authority><xref ref-type="fig" rid="F1">Figs 1</xref><xref ref-type="fig" rid="F3">, 3A</xref><tp:nomenclature-citation-list><tp:nomenclature-citation><tp:taxon-name>
                <tp:taxon-name-part taxon-name-part-type="genus" reg="Eurya">Eurya</tp:taxon-name-part>
                <tp:taxon-name-part taxon-name-part-type="species" reg="sandwicensis">sandwicensis</tp:taxon-name-part>
                <tp:taxon-name-part taxon-name-part-type="authority">A. Gray</tp:taxon-name-part>
                <tp:taxon-name-part taxon-name-part-type="infraspecific-rank">forma</tp:taxon-name-part>
                <tp:taxon-name-part taxon-name-part-type="form" reg="grandifolia">grandifolia</tp:taxon-name-part>
              </tp:taxon-name><comment>Wawra, Flora. 56: 168. 1873. Type: Hawaiian Islands. Kaua‘i: <italic>Wawra 2025</italic> (lectotype, designated here: W [W0221862!]; isolectotype: W [W0221863!]).</comment></tp:nomenclature-citation><tp:nomenclature-citation><tp:taxon-name>
                <tp:taxon-name-part taxon-name-part-type="genus" reg="Eurya">Eurya</tp:taxon-name-part>
                <tp:taxon-name-part taxon-name-part-type="species" reg="degeneri">degeneri</tp:taxon-name-part>
                <tp:taxon-name-part taxon-name-part-type="authority">Kobuski</tp:taxon-name-part>
                <tp:taxon-name-part taxon-name-part-type="infraspecific-rank">forma</tp:taxon-name-part>
                <tp:taxon-name-part taxon-name-part-type="form" reg="grandifolia">grandifolia</tp:taxon-name-part>
              </tp:taxon-name><comment>(Wawra) Kobuski, J. Arnold Arbor. 16: 352. 1935. Type: Based on <tp:taxon-name><tp:taxon-name-part taxon-name-part-type="genus" reg="Eurya">E.</tp:taxon-name-part><tp:taxon-name-part taxon-name-part-type="species" reg="sandwicensis">sandwicensis</tp:taxon-name-part><tp:taxon-name-part taxon-name-part-type="authority">A. Gray</tp:taxon-name-part><tp:taxon-name-part taxon-name-part-type="infraspecific-rank">var.</tp:taxon-name-part><tp:taxon-name-part taxon-name-part-type="variety" reg="grandifolia">grandifolia</tp:taxon-name-part></tp:taxon-name> Wawra.</comment></tp:nomenclature-citation><tp:nomenclature-citation><tp:taxon-name>
                <tp:taxon-name-part taxon-name-part-type="genus" reg="Eurya">Eurya</tp:taxon-name-part>
                <tp:taxon-name-part taxon-name-part-type="species" reg="degeneri">degeneri</tp:taxon-name-part>
                <tp:taxon-name-part taxon-name-part-type="authority">Kobuski</tp:taxon-name-part>
                <tp:taxon-name-part taxon-name-part-type="infraspecific-rank">forma</tp:taxon-name-part>
                <tp:taxon-name-part taxon-name-part-type="form" reg="stenophylla">stenophylla</tp:taxon-name-part>
              </tp:taxon-name><comment>Kobuski, J. Arnold Arbor. 16: 352. 1935. Type: Kaua‘i, <italic>Rock 17274</italic> (holotype: P [P00641578!]).</comment></tp:nomenclature-citation></tp:nomenclature-citation-list></tp:nomenclature><tp:treatment-sec sec-type="type material" id="SECID0EHLAC"><title>Type material.</title><p><bold>USA</bold> • <bold>Hawaiian Islands.</bold> Kaua‘i: Open forest, Waineke swamp Koke‘e, 1 Jul, 1926, <italic>O. Degener 8675</italic> (holotype: A [00024935!]; isotypes: BISH [BISH1014632!, BISH1014633!], NY [NY0035824!], WIS [0255833!]).</p><fig id="F1" position="float" orientation="portrait"><object-id xmlns:xlink="http://www.w3.org/1999/xlink" content-type="doi" xlink:type="simple">10.3897/phytokeys.249.131778.figure1</object-id><object-id xmlns:xlink="http://www.w3.org/1999/xlink" content-type="arpha" xlink:type="simple">E523B008-1718-568D-B1D6-3B8798C41061</object-id><label>Figure 1.</label><caption><p><italic><tp:taxon-name><tp:taxon-name-part taxon-name-part-type="genus" reg="Eurya">Eurya</tp:taxon-name-part><tp:taxon-name-part taxon-name-part-type="species" reg="degeneri">degeneri</tp:taxon-name-part></tp:taxon-name></italic> Kobuski <bold>A</bold> habit <bold>B</bold> leafy twig <bold>C</bold> flower <bold>D</bold> fruits. Photos by K.R. Wood. <bold>A, B, D</bold><italic>Wood, Heintzman &amp; Deans 18866</italic> (PTBG) <bold>C</bold><italic>Wood &amp; Perlman 17935</italic> (PTBG).</p></caption><graphic xmlns:xlink="http://www.w3.org/1999/xlink" xlink:href="phytokeys-249-193_article-131778__-g001.jpg" position="float" orientation="portrait" xlink:type="simple" id="oo_1175226.jpg"><uri content-type="original_file" xlink:type="simple">https://binary.pensoft.net/fig/1175226</uri></graphic></fig></tp:treatment-sec><tp:treatment-sec sec-type="description" id="SECID0E2MAC"><title>Description.</title><p>Densely branched shrubs or trees 1.5–5(–7) m tall, young stems glabrous, rarely glabrate. <bold><italic>Leaves</italic></bold> closely spaced; blades coriaceous, linear-elliptic, rarely oblong-elliptic, (1.5–) 2.2–5.0(–9.0) cm long, 0.7–2.4(–3.0) cm wide, midrib tinged reddish, secondary veins yellow-green, lower surface conspicuously reticulate, glabrous, upper surface glabrous, margins weakly revolute, crenulate with black inflexed mucronate teeth, apex acute to narrowly acute, occasionally acuminate, base acute to cuneate, rarely rounded, petioles 2–4 mm long. <bold><italic>Flowers</italic></bold> 1, rarely 2 in the leaf axils, erect to occasionally nodding; pedicels 5–11 mm long, glabrous, rarely glabrate; bracteoles 2, minute; sepals 5, purplish brown, thick-coriaceous, suborbicular, unequal, 3–6 mm long, glabrous, rarely glabrate, margins scarious, persistent, enlarging up to 6 mm in fruit; petals 5, pale yellow to cream, somewhat fleshy, obovate, 4.5–7 mm long, connate at base; staminate flowers with 10 stamens, filaments distinct, 1.5 mm long, adnate to base of petals, ca. 1/2 as long as anthers, anthers opening by longitudinal slits; pistillate flowers with 8–10 staminodes, staminodes 2–3.5 mm long, ovary 3-celled, styles 3, 1.5–2 mm long. <bold><italic>Fruit</italic></bold> a globose berry, dark bluish black, 7 mm in diameter. Seeds numerous.</p></tp:treatment-sec><tp:treatment-sec sec-type="etymology" id="SECID0EKNAC"><title>Etymology.</title><p>The specific epithet was selected by <xref ref-type="bibr" rid="B5">Kobuski (1935)</xref> to honor Otto Degener, whose collections in <italic><tp:taxon-name><tp:taxon-name-part taxon-name-part-type="genus" reg="Eurya">Eurya</tp:taxon-name-part></tp:taxon-name></italic> informed taxonomic work in the genus.</p></tp:treatment-sec><tp:treatment-sec sec-type="phenology" id="SECID0E2NAC"><title>Phenology.</title><p><italic><tp:taxon-name><tp:taxon-name-part taxon-name-part-type="genus" reg="Eurya">Eurya</tp:taxon-name-part><tp:taxon-name-part taxon-name-part-type="species" reg="degeneri">degeneri</tp:taxon-name-part></tp:taxon-name></italic> has been collected with buds, flowers, and fruit from February through October.</p></tp:treatment-sec><tp:treatment-sec sec-type="conservation status" id="SECID0EMOAC"><title>Conservation status.</title><p>IUCN Red List Category. <italic><tp:taxon-name><tp:taxon-name-part taxon-name-part-type="genus" reg="Eurya">Eurya</tp:taxon-name-part><tp:taxon-name-part taxon-name-part-type="species" reg="degeneri">degeneri</tp:taxon-name-part></tp:taxon-name></italic> demonstrates an Extent of Occurrence (<abbrev xmlns:xlink="http://www.w3.org/1999/xlink" xlink:title="extent of occurrence" id="ABBRID0E4OAC" xlink:type="simple">EOO</abbrev>) of ca. 80 km<sup>2</sup>, an Area of Occupancy (<abbrev xmlns:xlink="http://www.w3.org/1999/xlink" xlink:title="area of occupancy" id="ABBRID0EDPAC" xlink:type="simple">AOO</abbrev>) of 34 km<sup>2</sup>, and a population of ca. 217 mature individuals fragmented across 10 subpopulations. National Tropical Botanical Garden researchers have observed declines in <abbrev xmlns:xlink="http://www.w3.org/1999/xlink" xlink:title="extent of occurrence" id="ABBRID0EJPAC" xlink:type="simple">EOO</abbrev>, <abbrev xmlns:xlink="http://www.w3.org/1999/xlink" xlink:title="area of occupancy" id="ABBRID0ENPAC" xlink:type="simple">AOO</abbrev>, habitat quality, and number of individuals in subpopulations of <italic><tp:taxon-name><tp:taxon-name-part taxon-name-part-type="genus" reg="Eurya">E.</tp:taxon-name-part><tp:taxon-name-part taxon-name-part-type="species" reg="degeneri">degeneri</tp:taxon-name-part></tp:taxon-name></italic>. When these population characteristics are evaluated using the World Conservation Union’s <xref ref-type="bibr" rid="B3">IUCN (2012)</xref> Red List Categories and Criteria <italic><tp:taxon-name><tp:taxon-name-part taxon-name-part-type="genus" reg="Eurya">Eurya</tp:taxon-name-part><tp:taxon-name-part taxon-name-part-type="species" reg="degeneri">degeneri</tp:taxon-name-part></tp:taxon-name></italic> is preliminarily designated as: CR B1ab(i,ii,iii,iv,v)+ C2a(i). This Critically Endangered (CR) category designates the species as facing a very high risk of extinction in the wild. Relevant threats to both species of Hawaiian <italic><tp:taxon-name><tp:taxon-name-part taxon-name-part-type="genus" reg="Eurya">Eurya</tp:taxon-name-part></tp:taxon-name></italic> are elaborated upon in the “Conservation” section below.</p></tp:treatment-sec><tp:treatment-sec sec-type="material" id="SECID0ETAAE"><title>Specimens examined.</title><p><bold>USA</bold> • <bold>Hawaiian Islands.</bold> Kaua‘i: Alaka‘i bog near Kilohana lookout, 1210 m, 13 Feb 2004, <italic>K.R. Wood &amp; T. Menard 10574</italic> (PTBG, BISH, US) • Hanākapī‘ai headwaters, along crown ridge between Pihea and Wainiha, 1250 m, 22 Jul 2008, <italic>K.R. Wood 13187</italic> (PTBG, BISH, US) • Awa‘awapuhi, above stream and south of Kainamanu, 1088 m, 7 Feb 1995, <italic>K.R. Wood &amp; D. Boynton 4022</italic> (PTBG) • Kalalau Rim, North, below Puu o Kila, 950–1150 m, 6 Jul 1991, <italic>K.R. Wood 1022</italic> (PTBG) • Limahuli Preserve, rim of Wainiha between Hono o Nā Pali and Pali ‘Ele‘ele, 975 m, 14 Oct 2007, <italic>K.R. Wood &amp; N. Tangalin 12585</italic> (PTBG, BISH) • Limahuli Valley, east side of ridge separating Limahuli and Hanākapī‘ai Valleys, above major waterfall, 770 m, 6 Aug 1991, <italic>K.R. Wood et al. 1109</italic> (PTBG, MO, F) • Ridge below upper weather port, Hanākapī‘ai side, 888 m, 30 Jun 2015, <italic>S. Walsh &amp; M. Edmonds SKW78</italic> (PTBG) • Upper Limahuli Preserve, Hanākapī‘ai side in upper back bowl, 951 m, 19 Nov 2011, <italic>N. Tangalin 2898</italic> (PTBG, NY, UC) • Hono O Nā Pali NAR, Pōhākea region, steep ridge above Hanākapī‘ai, 914 m, 28 Jul 2011, <italic>K.R. Wood &amp; M. Query 14733</italic> (PTBG, BISH, MO, NY, US) • Hanākapī‘ai, 1100 m, 14 Jan 2011, <italic>K.R. Wood et al. 18866</italic> (PTBG) • ‘Ohi‘a/‘Ōlapa Forest, 968 m, 5 Mar 2019, <italic>A.M Williams AMW559</italic> (PTBG) • Kalalau valley, back of valley below Pihea area, 762 m, 15 Jun 2000, <italic>K.R. Wood &amp; D. Boynton 8541</italic> (PTBG) • Ridge down valley from near Pihea, 1054 m, 23 Jul 1992, <italic>S. Perlman and K.R. Wood 12905</italic> (PTBG) • Kokee, Hono O Nā Pali NAR, Pihea Trail to Pihea Vista and out east along ridge, 1321 m, 27 Sep 2010, <italic>N. Tangalin &amp; K.R. Wood 2403</italic> (PTBG, BISH, NY) • Lā‘au Ridge, plateau region north of Pu‘u Kamana and south of Kamakeanu, 1250 m, 17 Feb 2000, <italic>K.R. Wood et al. 8242</italic> (PTBG) • Limahuli, upper east drainage between Pali ‘Ele‘ele and Hono O Nā Pali, 914 m, 9 Oct 1996, <italic>K.R. Wood &amp; S. Perlman 5696</italic> (PTBG, BISH, US) • North Bog, Rim of Wainiha, 1189 m, 29 Feb 2000, <italic>K.R. Wood et al. 8285</italic> (PTBG) • Waikoali stream, Alaka‘i Swamp, stream banks, 1127 m, 12 Jun 1996, <italic>S. Perlman &amp; K.R. Wood 15400</italic> (PTBG) • Waimea District, Koke‘e State Park, along Kawaikōī Stream Trail, about 0.5 km northeast of intersection with Pihea Trail, 1010 m, 8 Sep 1988, <italic>D.H. Lorence et al. 6273</italic> (PTBG) • Waikoali Bogs, Circle Bog, and scattered bogs to NE, 1219–1280 m, 21 Nov 1994, <italic>K.R. Wood et. al 3777</italic> (PTBG) • Mohihi, 1183 m, 20 Sep 2018, <italic>K.R. Wood &amp; S. Perlman 17935</italic> (PTBG).</p></tp:treatment-sec><tp:treatment-sec><!--Section generated to contain objects referenced in tp:taxon-treatment.--><fig id="F3" position="float" orientation="portrait"><object-id xmlns:xlink="http://www.w3.org/1999/xlink" content-type="doi" xlink:type="simple">10.3897/phytokeys.249.131778.figure3</object-id><object-id xmlns:xlink="http://www.w3.org/1999/xlink" content-type="arpha" xlink:type="simple">15E970F9-FF3E-58C6-8D6E-78F5A438BAF8</object-id><label>Figure 3.</label><caption><p>Leaf and stem comparison of Kaua‘i species of <italic><tp:taxon-name><tp:taxon-name-part taxon-name-part-type="genus" reg="Eurya">Eurya</tp:taxon-name-part></tp:taxon-name></italic><bold>A</bold><italic><tp:taxon-name><tp:taxon-name-part taxon-name-part-type="genus" reg="Eurya">Eurya</tp:taxon-name-part><tp:taxon-name-part taxon-name-part-type="species" reg="degeneri">degeneri</tp:taxon-name-part></tp:taxon-name></italic><bold>B</bold><italic><tp:taxon-name><tp:taxon-name-part taxon-name-part-type="genus" reg="Eurya">Eurya</tp:taxon-name-part><tp:taxon-name-part taxon-name-part-type="species" reg="sandwicensis">sandwicensis</tp:taxon-name-part></tp:taxon-name></italic>. Photos by Neil Brosnahan <bold>A</bold><italic>Wood, Perlman &amp; Mehrhoff 3777</italic> (PTBG) <bold>B</bold><italic>Wood, Kirkpatrick &amp; Perlman 15599</italic> (PTBG).</p></caption><graphic xmlns:xlink="http://www.w3.org/1999/xlink" xlink:href="phytokeys-249-193_article-131778__-g003.jpg" position="float" orientation="portrait" xlink:type="simple" id="oo_1175228.jpg"><uri content-type="original_file" xlink:type="simple">https://binary.pensoft.net/fig/1175228</uri></graphic></fig></tp:treatment-sec><ref-list><ref id="B5"><mixed-citation xmlns:xlink="http://www.w3.org/1999/xlink" xlink:type="simple"><person-group><name name-style="western"><surname>Kobuski</surname><given-names>CE</given-names></name></person-group> (<year>1935</year>) Studies in <tp:taxon-name><tp:taxon-name-part taxon-name-part-type="family">Theaceae</tp:taxon-name-part></tp:taxon-name>, I <tp:taxon-name><tp:taxon-name-part taxon-name-part-type="genus">Eurya</tp:taxon-name-part><tp:taxon-name-part taxon-name-part-type="infraspecific-rank">subgen.</tp:taxon-name-part><tp:taxon-name-part taxon-name-part-type="subgenus">Ternstroemiopsis</tp:taxon-name-part></tp:taxon-name>. Journal of the Arnold Arboretum 16(3): 347–352. <ext-link xlink:href="10.5962/p.185331" ext-link-type="doi" xlink:type="simple">https://doi.org/10.5962/p.185331</ext-link></mixed-citation></ref><ref id="B3"><mixed-citation xmlns:xlink="http://www.w3.org/1999/xlink" xlink:type="simple">IUCN (<year>2012</year>) IUCN Red List Categories and Criteria Version 3.1, 2<sup>nd</sup> edn. Prepared by the IUCN Criteria Review Working Group. IUCN, Cambridge. <ext-link xlink:href="https://iucn.org/resources/publication/iucn-red-list-categories-and-criteria-version-31-second-edition" ext-link-type="uri" xlink:type="simple">https://iucn.org/resources/publication/iucn-red-list-categories-and-criteria-version-31-second-edition</ext-link> [Accessed 11.6.2024]</mixed-citation></ref></ref-list></tp:taxon-treatment>
