# Supplementary material for: ﻿Resurrection of Euryadegeneri (Pentaphylacaceae), endemic to Kaua‘i, Hawaiian Islands
Source: PhytoKeys. 2024 Nov 15;249:193–203. doi: 10.3897/phytokeys.249.131778 (PMC11584907; doi:10.3897/phytokeys.249.131778)
Supplement: XML Treatment for Eurya sandwicensis [file phytokeys.249.131778-treatment2.xml]

<!DOCTYPE tp:taxon-treatment
  PUBLIC "-//TaxonX//DTD Taxonomic Treatment Publishing DTD v0 20100105//EN" "tax-treatment-NSO.dtd">
<tp:taxon-treatment xmlns:tp="http://www.plazi.org/taxpub"><tp:treatment-meta><kwd-group><label>Taxon classification</label><kwd>
              <named-content content-type="kingdom">Plantae</named-content>
            </kwd><kwd>
              <named-content content-type="order">Ericales</named-content>
            </kwd><kwd>
              <named-content content-type="family">Pentaphylacaceae</named-content>
            </kwd></kwd-group><mixed-citation publication-type="journal"><person-group><name><surname>Havran</surname><given-names>J. Christopher</given-names></name><name><surname>Wood</surname><given-names>Kenneth R.</given-names></name><name><surname>Lorence</surname><given-names>David H.</given-names></name></person-group><article-title>﻿Resurrection of <italic><tp:taxon-name><tp:taxon-name-part taxon-name-part-type="genus" reg="Eurya">Eurya</tp:taxon-name-part><tp:taxon-name-part taxon-name-part-type="species" reg="degeneri">degeneri</tp:taxon-name-part></tp:taxon-name></italic> (<tp:taxon-name><tp:taxon-name-part taxon-name-part-type="family">Pentaphylacaceae</tp:taxon-name-part></tp:taxon-name>), endemic to Kaua‘i, Hawaiian Islands</article-title><source>PhytoKeys</source><day>15</day><month>11</month><year>2024</year><volume>249</volume><fpage>193</fpage><lpage>203</lpage><pub-id pub-id-type="doi">10.3897/phytokeys.249.131778</pub-id></mixed-citation></tp:treatment-meta><tp:nomenclature><label>﻿2.</label><tp:taxon-name>
            <object-id xmlns:xlink="http://www.w3.org/1999/xlink" content-type="arpha" xlink:type="simple">A9190030-A5CD-57FC-8E1A-35065F5C517A</object-id>
            <tp:taxon-name-part taxon-name-part-type="genus" reg="Eurya">Eurya</tp:taxon-name-part>
            <tp:taxon-name-part taxon-name-part-type="species" reg="sandwicensis">sandwicensis</tp:taxon-name-part>
          </tp:taxon-name><tp:taxon-authority>A. Gray, Bot. U.S. Expl. Exped. 1839–1842. 1: 209. 1854.</tp:taxon-authority><xref ref-type="fig" rid="F2">Figs 2</xref><xref ref-type="fig" rid="F3">, 3B</xref><tp:nomenclature-citation-list><tp:nomenclature-citation><tp:taxon-name>
                <tp:taxon-name-part taxon-name-part-type="genus" reg="Ternstroemiopsis">Ternstroemiopsis</tp:taxon-name-part>
                <tp:taxon-name-part taxon-name-part-type="species" reg="sandwicensis">sandwicensis</tp:taxon-name-part>
              </tp:taxon-name><comment>(A. Gray) Urb., Ber. Deutsch. Bot. Ges. 14: 49. 1896. Based on <tp:taxon-name><tp:taxon-name-part taxon-name-part-type="genus" reg="Eurya">Eurya</tp:taxon-name-part><tp:taxon-name-part taxon-name-part-type="species" reg="sandwicensis">sandwicensis</tp:taxon-name-part></tp:taxon-name> A. Gray.</comment></tp:nomenclature-citation><tp:nomenclature-citation><tp:taxon-name>
                <tp:taxon-name-part taxon-name-part-type="genus" reg="Eurya">Eurya</tp:taxon-name-part>
                <tp:taxon-name-part taxon-name-part-type="species" reg="sandwicensis">sandwicensis</tp:taxon-name-part>
                <tp:taxon-name-part taxon-name-part-type="authority">A. Gray</tp:taxon-name-part>
                <tp:taxon-name-part taxon-name-part-type="infraspecific-rank">var.</tp:taxon-name-part>
                <tp:taxon-name-part taxon-name-part-type="variety" reg="prostrata">prostrata</tp:taxon-name-part>
              </tp:taxon-name><comment>Kobuski, J. Arnold Arbor. 16: 350. 1935. Type: Hawaiian Islands. Moloka‘i, <italic>Degener 8676</italic> (lectotype (designated here): A [00024940!]; isolectotype: A [00024939!]; isotypes: BISH [BISH1014635, BISH1014636!], G [G00354796!], MASS [00320484!], NY [00353842!], US [00435645!], WIS [0255835!]).</comment></tp:nomenclature-citation></tp:nomenclature-citation-list></tp:nomenclature><tp:treatment-sec sec-type="material" id="SECID0EFFAE"><title>Type.</title><p><bold>USA</bold> • <bold>Hawaiian Islands.</bold> O‘ahu: <italic>W. Rich s.n.</italic> (lectotype GH [00024938!], designated by <xref ref-type="bibr" rid="B8">St. John (1985</xref>: 569); isolectotypes: NY [00353841!], P [P00641573!], US [00113988!].</p><fig id="F2" position="float" orientation="portrait"><object-id xmlns:xlink="http://www.w3.org/1999/xlink" content-type="doi" xlink:type="simple">10.3897/phytokeys.249.131778.figure2</object-id><object-id xmlns:xlink="http://www.w3.org/1999/xlink" content-type="arpha" xlink:type="simple">6AB5813E-43FB-595D-B37B-D89F29D16DBF</object-id><label>Figure 2.</label><caption><p><italic><tp:taxon-name><tp:taxon-name-part taxon-name-part-type="genus" reg="Eurya">Eurya</tp:taxon-name-part><tp:taxon-name-part taxon-name-part-type="species" reg="sandwicensis">sandwicensis</tp:taxon-name-part></tp:taxon-name></italic> A. Gray <bold>A</bold> habit <bold>B</bold> leafy twig <bold>C</bold> flower <bold>D</bold> fruits. Photos by K.R. Wood <bold>A</bold><italic>Wood, Query &amp; Perlman 16077</italic> (PTBG) <bold>B</bold><italic>Wood, Query &amp; Perlman 16187</italic> (PTBG) <bold>C, D</bold><italic>Wood, Heintzman &amp; Deans 18839</italic> (PTBG).</p></caption><graphic xmlns:xlink="http://www.w3.org/1999/xlink" xlink:href="phytokeys-249-193_article-131778__-g002.jpg" position="float" orientation="portrait" xlink:type="simple" id="oo_1175227.jpg"><uri content-type="original_file" xlink:type="simple">https://binary.pensoft.net/fig/1175227</uri></graphic></fig></tp:treatment-sec><tp:treatment-sec sec-type="description" id="SECID0EBHAE"><title>Description.</title><p>Moderately branched shrubs or trees 1.5–4(–6) m tall, young stems sericeous to strigose, rarely glabrate, hairs golden yellow. <bold><italic>Leaves</italic></bold> closely spaced; blades coriaceous, ovate to oblong, rarely obovate, (2.5–)3.0–6.5(–9) cm long, (1.2–)1.5–3.0(–4) cm wide, midrib tinged reddish, secondary veins yellow-green, lower surface conspicuously reticulate, strigose along midrib, sparsely so on secondary veins, upper surface glabrous to glabrate, margins weakly revolute, crenulate with black inflexed mucronate teeth, apex obtuse to rounded, rarely acute or emarginate, base subcordate to truncate, rarely cuneate; petioles 1–3(–4) mm long. <bold><italic>Flowers</italic></bold> 1, rarely 2 in the leaf axils, nodding to suberect; pedicels 3–5(–7) mm long, ± strigose with golden hairs; bracteoles 2, minute; sepals 5, purplish brown, thick-coriaceous, suborbicular, unequal, 3–7 mm long, ± strigose, margins scarious, persistent, enlarging up to ca. 8 mm long in fruit; petals 5, pale yellow to cream, somewhat fleshy, obovate, (5–)8.0–10.5 mm long, connate at base; staminate flowers with (10–)15–16 stamens, filaments distinct, 1–2 mm long, adnate to base of petals, ca. 1/2 as long as anthers, anthers opening by longitudinal slits; pistillate flowers with (5–)8–10 staminodes, staminodes 2–3.5 mm long, ovary 3- or rarely 4-celled, styles 3 or rarely 4, 1.5–2 mm long. <bold><italic>Fruit</italic></bold> a globose berry, dark bluish black, 7–10 mm in diameter. Seeds numerous.</p><fig id="F3" position="float" orientation="portrait"><object-id xmlns:xlink="http://www.w3.org/1999/xlink" content-type="doi" xlink:type="simple">10.3897/phytokeys.249.131778.figure3</object-id><object-id xmlns:xlink="http://www.w3.org/1999/xlink" content-type="arpha" xlink:type="simple">15E970F9-FF3E-58C6-8D6E-78F5A438BAF8</object-id><label>Figure 3.</label><caption><p>Leaf and stem comparison of Kaua‘i species of <italic><tp:taxon-name><tp:taxon-name-part taxon-name-part-type="genus" reg="Eurya">Eurya</tp:taxon-name-part></tp:taxon-name></italic><bold>A</bold><italic><tp:taxon-name><tp:taxon-name-part taxon-name-part-type="genus" reg="Eurya">Eurya</tp:taxon-name-part><tp:taxon-name-part taxon-name-part-type="species" reg="degeneri">degeneri</tp:taxon-name-part></tp:taxon-name></italic><bold>B</bold><italic><tp:taxon-name><tp:taxon-name-part taxon-name-part-type="genus" reg="Eurya">Eurya</tp:taxon-name-part><tp:taxon-name-part taxon-name-part-type="species" reg="sandwicensis">sandwicensis</tp:taxon-name-part></tp:taxon-name></italic>. Photos by Neil Brosnahan <bold>A</bold><italic>Wood, Perlman &amp; Mehrhoff 3777</italic> (PTBG) <bold>B</bold><italic>Wood, Kirkpatrick &amp; Perlman 15599</italic> (PTBG).</p></caption><graphic xmlns:xlink="http://www.w3.org/1999/xlink" xlink:href="phytokeys-249-193_article-131778__-g003.jpg" position="float" orientation="portrait" xlink:type="simple" id="oo_1175228.jpg"><uri content-type="original_file" xlink:type="simple">https://binary.pensoft.net/fig/1175228</uri></graphic></fig></tp:treatment-sec><tp:treatment-sec sec-type="etymology" id="SECID0EGJAE"><title>Etymology.</title><p>The specific epithet was selected by Asa <xref ref-type="bibr" rid="B2">Gray (1854)</xref> to acknowledge the former European name of the Hawaiian Islands.</p></tp:treatment-sec><tp:treatment-sec sec-type="phenology" id="SECID0EQJAE"><title>Phenology.</title><p>On Kaua‘i, <italic><tp:taxon-name><tp:taxon-name-part taxon-name-part-type="genus" reg="Eurya">Eurya</tp:taxon-name-part><tp:taxon-name-part taxon-name-part-type="species" reg="sandwicensis">sandwicensis</tp:taxon-name-part></tp:taxon-name></italic> has been collected with flowers from January through September and with fruit from April through December.</p></tp:treatment-sec><tp:treatment-sec sec-type="conservation status" id="SECID0EBKAE"><title>Conservation status.</title><p>The conservation status of <italic><tp:taxon-name><tp:taxon-name-part taxon-name-part-type="genus" reg="Eurya">Eurya</tp:taxon-name-part><tp:taxon-name-part taxon-name-part-type="species" reg="sandwicensis">sandwicensis</tp:taxon-name-part></tp:taxon-name></italic> was last assessed in 1998. At that time, it was listed as Vulnerable (<xref ref-type="bibr" rid="B11">World Conservation Monitoring Centre 1998</xref>).</p></tp:treatment-sec><tp:treatment-sec sec-type="material" id="SECID0EWKAE"><title>Specimens examined.</title><p><bold>USA</bold> • <bold>Hawaiian Islands.</bold> Kaua‘i: Alaka‘i, east of the Sincock bog system, wet forest near Kapoki, 1426 m, 8 May 2007, <italic>K.R. Wood &amp; J. Fafson 12371</italic> (PTBG) • Alaka‘i Swamp, Kaua‘i Forest Bird Survey, transect 3 between Halepaakai and Halehaha streams, 14 Feb 1989, <italic>S. Perlman et al. 10630</italic> (PTBG, US, BISH, MO) • Along ridge between Kāhili and Kawaikini, back of Hanapēpē valley on one side and ‘Iole on the other, 1116–1189 m, 19 Sept 1994, <italic>S. Perlman &amp; K.R. Wood 14389</italic> (PTBG) • Hanalei District, Alakai, 1459 m, 8 Feb 2012, <italic>K.R. Wood 14878</italic> (PTBG, UC) • Summit of Nāmolokama, 1265 m, 1 Feb 2000, <italic>K.R. Wood 8171</italic> (PTBG) • ‘Iole headwaters, 991 m, 10 Jan 2012, <italic>K.R. Wood 14824</italic> (PTBG) • <italic>loc. cit.</italic>, 853 m, 28 Aug 2013, <italic>K.R. Wood et al. 15653</italic> (PTBG, BISH, CAS) • <italic>loc.cit</italic>., 870 m, 8 Aug 2013, <italic>K.R. Wood et al. 15599</italic> (PTBG, BISH) • <italic>loc.cit</italic>., 890 m, 29 Jul 2021, <italic>K.R. Wood et al. 18789</italic> (PTBG) • <italic>loc.cit</italic>., 890 m, 20 Oct 2021, <italic>K.R. Wood et al. 18839</italic> (PTBG) • Kamo‘oloa headwater drainage below Kapalaoa, [853–975 m], 4 Oct 1996, <italic>K.R. Wood 5669</italic> (AD, PTBG) • Wahiawa headwaters, SE below Kapalaoa, 863 m, 22 Dec 2010, <italic>K.R. Wood &amp; N. Tangalin 14442</italic> (PTBG) • NE Alaka‘i, 1400 m, 13 Aug 2018, <italic>K.R. Wood 17905</italic> (PTBG, BISH, CAS) • Ridge north of Kāhili, between Kapalaoa and Kawaikini, 963 m, 20 Sept 1994, <italic>S. Perlman &amp; K.R. Wood 14395</italic> (PTBG, HAST) • Ridge south of Kawaikini, 1400 m, 18 Sep 2014, <italic>K.R. Wood, M. Query, &amp; S. Perlman 16077</italic> (PTBG) • Ridge south of Kawaikini, 1341 m, 7 Jan 2015, <italic>K.R. Wood &amp; M. Query 16187</italic> (PTBG) • Wahiawa Mtns, on the ridge between Mt. Kāhili and the relay towers, 30 Aug 1984, <italic>T. Flynn 937</italic> (PTBG) • Waimea Canyon, 792 m, 11 Apr 2010, <italic>K.R. Wood 14182</italic> (PTBG, BISH, US).</p><sec sec-type="﻿Key to the Hawaiian species of Eurya" id="SECID0EMMAE"><title>﻿Key to the Hawaiian species of <italic><tp:taxon-name><tp:taxon-name-part taxon-name-part-type="genus" reg="Eurya">Eurya</tp:taxon-name-part></tp:taxon-name></italic></title><p>Distinguishing features of the two species of Hawaiian <italic><tp:taxon-name><tp:taxon-name-part taxon-name-part-type="genus" reg="Eurya">Eurya</tp:taxon-name-part></tp:taxon-name></italic> are summarized in Table <xref ref-type="table" rid="T1">1</xref>. The species can be identified with the following key.</p><table-wrap content-type="key" position="anchor" orientation="portrait"><table id="TID0EHOAC" rules="all"><tbody><tr><td rowspan="1" colspan="1">1</td><td rowspan="1" colspan="1">Young stems glabrous; leaf blades linear-elliptic to oblong-elliptic, lower leaf surface glabrous, leaf apex acute to narrowly acute, leaf base acute to cuneate; pedicels 5–11 mm long, glabrous; petals 4.5–7.0 mm long; sepals glabrous, rarely glabrate</td><td rowspan="1" colspan="1">
                      <bold>1. <italic><tp:taxon-name><tp:taxon-name-part taxon-name-part-type="genus" reg="Eurya">Eurya</tp:taxon-name-part><tp:taxon-name-part taxon-name-part-type="species" reg="degeneri">degeneri</tp:taxon-name-part></tp:taxon-name></italic></bold>
                    </td></tr><tr><td rowspan="1" colspan="1">–</td><td rowspan="1" colspan="1">Young stems sericeous to strigose; leaf blades ovate to oblong, lower leaf surface strigose along midrib, sparsely so on secondary veins, leaf apex obtuse to rounded, leaf base subcordate to truncate; pedicels 3–5 mm long, strigose; petals (5–)8.0–10.5 mm long; sepals ± strigose</td><td rowspan="1" colspan="1">
                      <bold>2. <italic><tp:taxon-name><tp:taxon-name-part taxon-name-part-type="genus" reg="Eurya">Eurya</tp:taxon-name-part><tp:taxon-name-part taxon-name-part-type="species" reg="sandwicensis">sandwicensis</tp:taxon-name-part></tp:taxon-name></italic></bold>
                    </td></tr></tbody></table></table-wrap></sec><sec sec-type="﻿Relationships within Hawaiian Eurya" id="SECID0E4OAE"><title>﻿Relationships within Hawaiian <italic><tp:taxon-name><tp:taxon-name-part taxon-name-part-type="genus" reg="Eurya">Eurya</tp:taxon-name-part></tp:taxon-name></italic></title><p>Although morphologically distinct and with different distributions, <italic><tp:taxon-name><tp:taxon-name-part taxon-name-part-type="genus" reg="Eurya">E.</tp:taxon-name-part><tp:taxon-name-part taxon-name-part-type="species" reg="degeneri">degeneri</tp:taxon-name-part></tp:taxon-name></italic> and <italic><tp:taxon-name><tp:taxon-name-part taxon-name-part-type="genus" reg="Eurya">E.</tp:taxon-name-part><tp:taxon-name-part taxon-name-part-type="species" reg="sandwicensis">sandwicensis</tp:taxon-name-part></tp:taxon-name></italic> share similar habitats, conservation threats, and reproductive traits. We describe and compare morphology, distribution, ecology, conservation, and reproductive attributes for the two Hawaiian <italic><tp:taxon-name><tp:taxon-name-part taxon-name-part-type="genus" reg="Eurya">Eurya</tp:taxon-name-part></tp:taxon-name></italic> species in the subsequent passages.</p><sec sec-type="﻿Morphology" id="SECID0EHQAE"><title>﻿Morphology</title><p><italic><tp:taxon-name><tp:taxon-name-part taxon-name-part-type="genus" reg="Eurya">Eurya</tp:taxon-name-part><tp:taxon-name-part taxon-name-part-type="species" reg="degeneri">degeneri</tp:taxon-name-part></tp:taxon-name></italic> can be distinguished from <italic><tp:taxon-name><tp:taxon-name-part taxon-name-part-type="genus" reg="Eurya">E.</tp:taxon-name-part><tp:taxon-name-part taxon-name-part-type="species" reg="sandwicensis">sandwicensis</tp:taxon-name-part></tp:taxon-name></italic> by its densely branched habit (<italic>vs</italic> moderately branched); having young stems glabrous (<italic>vs</italic> sericeous to strigose); leaf blades linear-elliptic to ovate-elliptic (<italic>vs</italic> ovate to oblong); lower leaf surface glabrous (<italic>vs</italic> strigose along midrib, sparsely so on secondary veins); leaf apex acute to narrowly acute (<italic>vs</italic> obtuse to rounded); leaf base acute to cuneate (<italic>vs</italic> subcordate to truncate); pedicels 5–11 mm long, glabrous (<italic>vs</italic> 3–5 mm long, strigose); and petals 4.5–7.0 mm long (<italic>vs</italic> (5–)8.0–10.5 mm long in <italic><tp:taxon-name><tp:taxon-name-part taxon-name-part-type="genus" reg="Eurya">E.</tp:taxon-name-part><tp:taxon-name-part taxon-name-part-type="species" reg="sandwicensis">sandwicensis</tp:taxon-name-part></tp:taxon-name></italic>) (Table <xref ref-type="table" rid="T1">1</xref>).</p><table-wrap id="T1" position="float" orientation="portrait"><label>Table 1.</label><caption><p>Comparison of morphological characters for Hawaiian species of <italic><tp:taxon-name><tp:taxon-name-part taxon-name-part-type="genus" reg="Eurya">Eurya</tp:taxon-name-part></tp:taxon-name></italic>.</p></caption><table id="TID0ENXAE" rules="all"><tbody><tr><th rowspan="1" colspan="1">Character</th><th rowspan="1" colspan="1">
                        <italic>
                          <tp:taxon-name><tp:taxon-name-part taxon-name-part-type="genus" reg="Eurya">E.</tp:taxon-name-part><tp:taxon-name-part taxon-name-part-type="species" reg="degeneri">degeneri</tp:taxon-name-part></tp:taxon-name>
                        </italic>
                      </th><th rowspan="1" colspan="1">
                        <italic>
                          <tp:taxon-name><tp:taxon-name-part taxon-name-part-type="genus" reg="Eurya">E.</tp:taxon-name-part><tp:taxon-name-part taxon-name-part-type="species" reg="sandwicensis">sandwicensis</tp:taxon-name-part></tp:taxon-name>
                        </italic>
                      </th></tr><tr><td rowspan="1" colspan="1">Habit</td><td rowspan="1" colspan="1">densely branched shrub or tree</td><td rowspan="1" colspan="1">moderately branched shrub or tree</td></tr><tr><td rowspan="1" colspan="1">Young stems</td><td rowspan="1" colspan="1">glabrous</td><td rowspan="1" colspan="1">sericeous to strigose</td></tr><tr><td rowspan="1" colspan="1">Leaf blade</td><td rowspan="1" colspan="1">linear-elliptic to ovate-elliptic</td><td rowspan="1" colspan="1">ovate to oblong</td></tr><tr><td rowspan="1" colspan="1">Lower leaf surface</td><td rowspan="1" colspan="1">glabrous</td><td rowspan="1" colspan="1">strigose along midrib, sparsely so on secondary veins</td></tr><tr><td rowspan="1" colspan="1">Leaf apex</td><td rowspan="1" colspan="1">acute to narrowly acute</td><td rowspan="1" colspan="1">obtuse to rounded</td></tr><tr><td rowspan="1" colspan="1">Leaf base</td><td rowspan="1" colspan="1">acute to cuneate</td><td rowspan="1" colspan="1">subcordate to truncate</td></tr><tr><td rowspan="1" colspan="1">Pedicels</td><td rowspan="1" colspan="1">5–11 mm long, glabrous</td><td rowspan="1" colspan="1">3–5 mm long, strigose</td></tr><tr><td rowspan="1" colspan="1">Petals</td><td rowspan="1" colspan="1">4.5–7.0 mm long</td><td rowspan="1" colspan="1">(5–)8.0–10.5 mm long</td></tr><tr><td rowspan="1" colspan="1">Sepals</td><td rowspan="1" colspan="1">glabrous, rarely glabrate</td><td rowspan="1" colspan="1">strigose</td></tr></tbody></table></table-wrap></sec><sec sec-type="﻿Distribution" id="SECID0ESWAE"><title>﻿Distribution</title><p><italic><tp:taxon-name><tp:taxon-name-part taxon-name-part-type="genus" reg="Eurya">Eurya</tp:taxon-name-part><tp:taxon-name-part taxon-name-part-type="species" reg="degeneri">degeneri</tp:taxon-name-part></tp:taxon-name></italic> is known from ca. 217 individuals distributed around the central to northwestern regions of Kaua‘i. They occur in ten fragmented sub-populations, having an extent of occurrence (<abbrev xmlns:xlink="http://www.w3.org/1999/xlink" xlink:title="extent of occurrence" id="ABBRID0EDXAE" xlink:type="simple">EOO</abbrev>) of ca. 80 km<sup>2</sup>, an area of occupancy (<abbrev xmlns:xlink="http://www.w3.org/1999/xlink" xlink:title="area of occupancy" id="ABBRID0EJXAE" xlink:type="simple">AOO</abbrev>) of ca. 34 km<sup>2</sup>, with an elevational range of 762–1585 m (Fig. <xref ref-type="fig" rid="F4">4</xref>). <italic><tp:taxon-name><tp:taxon-name-part taxon-name-part-type="genus" reg="Eurya">Eurya</tp:taxon-name-part><tp:taxon-name-part taxon-name-part-type="species" reg="sandwicensis">sandwicensis</tp:taxon-name-part></tp:taxon-name></italic> has a multi-island distribution, including the islands of Kaua‘i, O‘ahu, Moloka‘i, Maui, and Hawai‘i. <italic><tp:taxon-name><tp:taxon-name-part taxon-name-part-type="genus" reg="Eurya">Eurya</tp:taxon-name-part><tp:taxon-name-part taxon-name-part-type="species" reg="sandwicensis">sandwicensis</tp:taxon-name-part></tp:taxon-name></italic> is only known from 600–700 individuals on Kaua‘i and is even rarer on the other islands. Although <italic><tp:taxon-name><tp:taxon-name-part taxon-name-part-type="genus" reg="Eurya">E.</tp:taxon-name-part><tp:taxon-name-part taxon-name-part-type="species" reg="sandwicensis">sandwicensis</tp:taxon-name-part></tp:taxon-name></italic> and <italic><tp:taxon-name><tp:taxon-name-part taxon-name-part-type="genus" reg="Eurya">E.</tp:taxon-name-part><tp:taxon-name-part taxon-name-part-type="species" reg="degeneri">degeneri</tp:taxon-name-part></tp:taxon-name></italic> overlap in their distribution in the central and northwestern regions of Kaua‘i, the two taxa have never been observed growing together. Colonies of <italic><tp:taxon-name><tp:taxon-name-part taxon-name-part-type="genus" reg="Eurya">E.</tp:taxon-name-part><tp:taxon-name-part taxon-name-part-type="species" reg="sandwicensis">sandwicensis</tp:taxon-name-part></tp:taxon-name></italic> also extend down along the northern and southern windward ridges of Kaua‘i where <italic><tp:taxon-name><tp:taxon-name-part taxon-name-part-type="genus" reg="Eurya">E.</tp:taxon-name-part><tp:taxon-name-part taxon-name-part-type="species" reg="degeneri">degeneri</tp:taxon-name-part></tp:taxon-name></italic> is not found. The constrained range of <italic><tp:taxon-name><tp:taxon-name-part taxon-name-part-type="genus" reg="Eurya">E.</tp:taxon-name-part><tp:taxon-name-part taxon-name-part-type="species" reg="degeneri">degeneri</tp:taxon-name-part></tp:taxon-name></italic> suggests that this taxon has a more restricted range of ecological parameters to which it is suited.</p><fig id="F4" position="float" orientation="portrait"><object-id xmlns:xlink="http://www.w3.org/1999/xlink" content-type="doi" xlink:type="simple">10.3897/phytokeys.249.131778.figure4</object-id><object-id xmlns:xlink="http://www.w3.org/1999/xlink" content-type="arpha" xlink:type="simple">F5233941-1576-51EE-B2A4-79A7A1BF130C</object-id><label>Figure 4.</label><caption><p>Distribution map of known locations of <italic><tp:taxon-name><tp:taxon-name-part taxon-name-part-type="genus" reg="Eurya">Eurya</tp:taxon-name-part><tp:taxon-name-part taxon-name-part-type="species" reg="degeneri">degeneri</tp:taxon-name-part></tp:taxon-name></italic> and <italic><tp:taxon-name><tp:taxon-name-part taxon-name-part-type="genus" reg="Eurya">E.</tp:taxon-name-part><tp:taxon-name-part taxon-name-part-type="species" reg="sandwicensis">sandwicensis</tp:taxon-name-part></tp:taxon-name></italic> on Kaua‘i.</p></caption><graphic xmlns:xlink="http://www.w3.org/1999/xlink" xlink:href="phytokeys-249-193_article-131778__-g004.jpg" position="float" orientation="portrait" xlink:type="simple" id="oo_1175229.jpg"><uri content-type="original_file" xlink:type="simple">https://binary.pensoft.net/fig/1175229</uri></graphic></fig></sec><sec sec-type="﻿Ecology" id="SECID0ED2AE"><title>﻿Ecology</title><p>Both <italic><tp:taxon-name><tp:taxon-name-part taxon-name-part-type="genus" reg="Eurya">Eurya</tp:taxon-name-part><tp:taxon-name-part taxon-name-part-type="species" reg="degeneri">degeneri</tp:taxon-name-part></tp:taxon-name></italic> and <italic><tp:taxon-name><tp:taxon-name-part taxon-name-part-type="genus" reg="Eurya">E.</tp:taxon-name-part><tp:taxon-name-part taxon-name-part-type="species" reg="sandwicensis">sandwicensis</tp:taxon-name-part></tp:taxon-name></italic> predominantly occur in <italic><tp:taxon-name><tp:taxon-name-part taxon-name-part-type="genus" reg="Metrosideros">Metrosideros</tp:taxon-name-part></tp:taxon-name></italic> Banks ex Gaertn. (<tp:taxon-name><tp:taxon-name-part taxon-name-part-type="family">Myrtaceae</tp:taxon-name-part></tp:taxon-name>) / <italic><tp:taxon-name><tp:taxon-name-part taxon-name-part-type="genus" reg="Cheirodendron">Cheirodendron</tp:taxon-name-part></tp:taxon-name></italic> Nutt. ex Seem. (<tp:taxon-name><tp:taxon-name-part taxon-name-part-type="family">Araliaceae</tp:taxon-name-part></tp:taxon-name>) montane wet forests and are often associated with a mix of other tree genera such as <italic><tp:taxon-name><tp:taxon-name-part taxon-name-part-type="genus" reg="Polyscias">Polyscias</tp:taxon-name-part></tp:taxon-name></italic> J.R. Forst. &amp; G. Forst. (<tp:taxon-name><tp:taxon-name-part taxon-name-part-type="family">Araliaceae</tp:taxon-name-part></tp:taxon-name>), <italic><tp:taxon-name><tp:taxon-name-part taxon-name-part-type="genus" reg="Dubautia">Dubautia</tp:taxon-name-part></tp:taxon-name></italic> Gaudich. (<tp:taxon-name><tp:taxon-name-part taxon-name-part-type="family">Asteraceae</tp:taxon-name-part></tp:taxon-name>), <italic><tp:taxon-name><tp:taxon-name-part taxon-name-part-type="genus" reg="Perrottetia">Perrottetia</tp:taxon-name-part></tp:taxon-name></italic> Kunth (<tp:taxon-name><tp:taxon-name-part taxon-name-part-type="family">Dipentodontaceae</tp:taxon-name-part></tp:taxon-name>), <italic><tp:taxon-name><tp:taxon-name-part taxon-name-part-type="genus" reg="Cyrtandra">Cyrtandra</tp:taxon-name-part></tp:taxon-name></italic> J.R. Forst. &amp; G. Forst. (<tp:taxon-name><tp:taxon-name-part taxon-name-part-type="family">Gesneriaceae</tp:taxon-name-part></tp:taxon-name>), <italic><tp:taxon-name><tp:taxon-name-part taxon-name-part-type="genus" reg="Antidesma">Antidesma</tp:taxon-name-part></tp:taxon-name></italic> L. (<tp:taxon-name><tp:taxon-name-part taxon-name-part-type="family">Phyllanthaceae</tp:taxon-name-part></tp:taxon-name>), <italic><tp:taxon-name><tp:taxon-name-part taxon-name-part-type="genus" reg="Hydrangea">Hydrangea</tp:taxon-name-part></tp:taxon-name></italic> Gronov. (<tp:taxon-name><tp:taxon-name-part taxon-name-part-type="family">Hydrangeaceae</tp:taxon-name-part></tp:taxon-name>), <italic><tp:taxon-name><tp:taxon-name-part taxon-name-part-type="genus" reg="Syzygium">Syzygium</tp:taxon-name-part></tp:taxon-name></italic> Gaertn. (<tp:taxon-name><tp:taxon-name-part taxon-name-part-type="family">Myrtaceae</tp:taxon-name-part></tp:taxon-name>), <italic><tp:taxon-name><tp:taxon-name-part taxon-name-part-type="genus" reg="Bobea">Bobea</tp:taxon-name-part></tp:taxon-name></italic> Gaudich., <italic><tp:taxon-name><tp:taxon-name-part taxon-name-part-type="genus" reg="Coprosma">Coprosma</tp:taxon-name-part></tp:taxon-name></italic> J.R. Forst. &amp; G. Forst., <italic><tp:taxon-name><tp:taxon-name-part taxon-name-part-type="genus" reg="Kadua">Kadua</tp:taxon-name-part></tp:taxon-name></italic> Cham. &amp; Schltdl., <italic><tp:taxon-name><tp:taxon-name-part taxon-name-part-type="genus" reg="Psychotria">Psychotria</tp:taxon-name-part></tp:taxon-name></italic> L. (all <tp:taxon-name><tp:taxon-name-part taxon-name-part-type="family">Rubiaceae</tp:taxon-name-part></tp:taxon-name>), and <italic><tp:taxon-name><tp:taxon-name-part taxon-name-part-type="genus" reg="Melicope">Melicope</tp:taxon-name-part></tp:taxon-name></italic> J.R. Forst. &amp; G. Forst. (<tp:taxon-name><tp:taxon-name-part taxon-name-part-type="family">Rutaceae</tp:taxon-name-part></tp:taxon-name>). Terrestrial matting ferns such as <italic><tp:taxon-name><tp:taxon-name-part taxon-name-part-type="genus" reg="Dicranopteris">Dicranopteris</tp:taxon-name-part></tp:taxon-name></italic> Bernh., <italic><tp:taxon-name><tp:taxon-name-part taxon-name-part-type="genus" reg="Diplopterygium">Diplopterygium</tp:taxon-name-part></tp:taxon-name></italic> (Diels) Nakai, and <italic><tp:taxon-name><tp:taxon-name-part taxon-name-part-type="genus" reg="Sticherus">Sticherus</tp:taxon-name-part></tp:taxon-name></italic> C. Presl (all <tp:taxon-name><tp:taxon-name-part taxon-name-part-type="family">Gleicheniaceae</tp:taxon-name-part></tp:taxon-name>) are also common components along with sedges such as <italic><tp:taxon-name><tp:taxon-name-part taxon-name-part-type="genus" reg="Gahnia">Gahnia</tp:taxon-name-part></tp:taxon-name></italic> J.R. Forst. &amp; G. Forst., <italic><tp:taxon-name><tp:taxon-name-part taxon-name-part-type="genus" reg="Carex">Carex</tp:taxon-name-part></tp:taxon-name></italic> L., and <italic><tp:taxon-name><tp:taxon-name-part taxon-name-part-type="genus" reg="Machaerina">Machaerina</tp:taxon-name-part></tp:taxon-name></italic> Nees (all <tp:taxon-name><tp:taxon-name-part taxon-name-part-type="family">Cyperaceae</tp:taxon-name-part></tp:taxon-name>). Both species of <italic><tp:taxon-name><tp:taxon-name-part taxon-name-part-type="genus" reg="Eurya">Eurya</tp:taxon-name-part></tp:taxon-name></italic> on Kaua‘i are found growing in highly weathered soils having low fertility (<xref ref-type="bibr" rid="B1">Deenik and McCellan 2007</xref>).</p></sec><sec sec-type="﻿Conservation" id="SECID0EYCAG"><title>﻿Conservation</title><p>Relevant threats to the habitat of both species of <italic><tp:taxon-name><tp:taxon-name-part taxon-name-part-type="genus" reg="Eurya">Eurya</tp:taxon-name-part></tp:taxon-name></italic> on Kaua‘i include feral pigs (<italic><tp:taxon-name><tp:taxon-name-part taxon-name-part-type="genus" reg="Sus">Sus</tp:taxon-name-part><tp:taxon-name-part taxon-name-part-type="species" reg="scrofa">scrofa</tp:taxon-name-part></tp:taxon-name></italic>), rats (<italic><tp:taxon-name><tp:taxon-name-part taxon-name-part-type="genus" reg="Rattus">Rattus</tp:taxon-name-part></tp:taxon-name></italic> spp.), and occasional feral goats (<italic><tp:taxon-name><tp:taxon-name-part taxon-name-part-type="genus" reg="Capra">Capra</tp:taxon-name-part><tp:taxon-name-part taxon-name-part-type="species" reg="hircus">hircus</tp:taxon-name-part></tp:taxon-name></italic>) and black-tailed deer (<italic><tp:taxon-name><tp:taxon-name-part taxon-name-part-type="genus" reg="Odocoileus">Odocoileus</tp:taxon-name-part><tp:taxon-name-part taxon-name-part-type="species" reg="hemionus">hemionus</tp:taxon-name-part></tp:taxon-name></italic>). Landslides after heavy rains can also be a very serious threat, especially the steeper habitats along the windswept ridges and bases of cliffs. The most serious invasive non-native plant species include <italic><tp:taxon-name><tp:taxon-name-part taxon-name-part-type="genus" reg="Miconia">Miconia</tp:taxon-name-part><tp:taxon-name-part taxon-name-part-type="species" reg="crenata">crenata</tp:taxon-name-part></tp:taxon-name></italic> (Vahl.) Michelang. (<tp:taxon-name><tp:taxon-name-part taxon-name-part-type="family">Melastomataceae</tp:taxon-name-part></tp:taxon-name>), <italic><tp:taxon-name><tp:taxon-name-part taxon-name-part-type="genus" reg="Sphaeropteris">Sphaeropteris</tp:taxon-name-part><tp:taxon-name-part taxon-name-part-type="species" reg="cooperi">cooperi</tp:taxon-name-part></tp:taxon-name></italic> (Hook. ex F. Muell.) R.M. Tryon (<tp:taxon-name><tp:taxon-name-part taxon-name-part-type="family">Cyatheaceae</tp:taxon-name-part></tp:taxon-name>), <italic><tp:taxon-name><tp:taxon-name-part taxon-name-part-type="genus" reg="Buddleja">Buddleja</tp:taxon-name-part><tp:taxon-name-part taxon-name-part-type="species" reg="asiatica">asiatica</tp:taxon-name-part></tp:taxon-name></italic> Lour. (<tp:taxon-name><tp:taxon-name-part taxon-name-part-type="family">Scrophulariaceae</tp:taxon-name-part></tp:taxon-name>), <italic><tp:taxon-name><tp:taxon-name-part taxon-name-part-type="genus" reg="Psidium">Psidium</tp:taxon-name-part><tp:taxon-name-part taxon-name-part-type="species" reg="cattleyanum">cattleyanum</tp:taxon-name-part></tp:taxon-name></italic> Sabine (<tp:taxon-name><tp:taxon-name-part taxon-name-part-type="family">Myrtaceae</tp:taxon-name-part></tp:taxon-name>), <italic><tp:taxon-name><tp:taxon-name-part taxon-name-part-type="genus" reg="Cyperus">Cyperus</tp:taxon-name-part><tp:taxon-name-part taxon-name-part-type="species" reg="meyenianus">meyenianus</tp:taxon-name-part></tp:taxon-name></italic> Kunth (<tp:taxon-name><tp:taxon-name-part taxon-name-part-type="family">Cyperaceae</tp:taxon-name-part></tp:taxon-name>), and <italic><tp:taxon-name><tp:taxon-name-part taxon-name-part-type="genus" reg="Hedychium">Hedychium</tp:taxon-name-part><tp:taxon-name-part taxon-name-part-type="species" reg="gardnerianum">gardnerianum</tp:taxon-name-part></tp:taxon-name></italic> Sphep. ex Ker Gawl. (<tp:taxon-name><tp:taxon-name-part taxon-name-part-type="family">Zingiberaceae</tp:taxon-name-part></tp:taxon-name>).</p></sec><sec sec-type="﻿Reproductive biology" id="SECID0ENHAG"><title>﻿Reproductive biology</title><p>Although the genus <italic><tp:taxon-name><tp:taxon-name-part taxon-name-part-type="genus" reg="Eurya">Eurya</tp:taxon-name-part></tp:taxon-name></italic> is described as dioecious or rarely monoecious (<xref ref-type="bibr" rid="B9">Wagner et al. 1999</xref>; <xref ref-type="bibr" rid="B6">Min and Bartholomew 2007</xref>), <xref ref-type="bibr" rid="B10">Wang et al. (2013)</xref> report that hermaphroditic flowers were observed on <italic><tp:taxon-name><tp:taxon-name-part taxon-name-part-type="genus" reg="Eurya">E.</tp:taxon-name-part><tp:taxon-name-part taxon-name-part-type="species" reg="obtusifolia">obtusifolia</tp:taxon-name-part></tp:taxon-name></italic> H.T. Chang, thereby expanding our understanding of the breeding systems of <italic><tp:taxon-name><tp:taxon-name-part taxon-name-part-type="genus" reg="Eurya">Eurya</tp:taxon-name-part></tp:taxon-name></italic>. For Hawaiian <italic><tp:taxon-name><tp:taxon-name-part taxon-name-part-type="genus" reg="Eurya">Eurya</tp:taxon-name-part></tp:taxon-name></italic>, most flowers we examined were unisexual with plants dioecious, but it should be noted that several flowering voucher specimens in this study appeared to have perfect flowers (i.e., <italic><tp:taxon-name><tp:taxon-name-part taxon-name-part-type="genus" reg="Eurya">E.</tp:taxon-name-part><tp:taxon-name-part taxon-name-part-type="species" reg="sandwicensis">sandwicensis</tp:taxon-name-part></tp:taxon-name></italic> (<italic>Perlman et al. 10630</italic> (PTBG, US), <italic>Wood 14878</italic> (PTBG, UC) and <italic><tp:taxon-name><tp:taxon-name-part taxon-name-part-type="genus" reg="Eurya">E.</tp:taxon-name-part><tp:taxon-name-part taxon-name-part-type="species" reg="degeneri">degeneri</tp:taxon-name-part></tp:taxon-name></italic> (i.e., <italic>Wood &amp; Boynton 4022</italic> (PTBG)). In addition, some <italic><tp:taxon-name><tp:taxon-name-part taxon-name-part-type="genus" reg="Eurya">E.</tp:taxon-name-part><tp:taxon-name-part taxon-name-part-type="species" reg="degeneri">degeneri</tp:taxon-name-part></tp:taxon-name></italic> specimens in northwestern Kaua‘i demonstrate leaf characteristics that are large for the species (i.e. <italic>Perlman &amp; Wood 12905</italic> (PTBG), <italic>Walsh &amp; Edmonds SKW78</italic> (PTBG, MBK), and <italic>Wood et al. 1109</italic> (PTBG, MO, F)). This large-leaved morphotype was the basis for an infraspecific taxon (<tp:taxon-name><tp:taxon-name-part taxon-name-part-type="genus" reg="Eurya">E.</tp:taxon-name-part><tp:taxon-name-part taxon-name-part-type="species" reg="degeneri">degeneri</tp:taxon-name-part><tp:taxon-name-part taxon-name-part-type="infraspecific-rank">f.</tp:taxon-name-part><tp:taxon-name-part taxon-name-part-type="form" reg="grandifolia">grandifolia</tp:taxon-name-part></tp:taxon-name> (Wawra) Kobuski), but as these individuals are distributed in the same geographic region as <italic><tp:taxon-name><tp:taxon-name-part taxon-name-part-type="genus" reg="Eurya">E.</tp:taxon-name-part><tp:taxon-name-part taxon-name-part-type="species" reg="sandwicensis">sandwicensis</tp:taxon-name-part></tp:taxon-name></italic>, they may represent hybrids between the two species. Further research is needed to determine if some flowers on Hawaiian <italic><tp:taxon-name><tp:taxon-name-part taxon-name-part-type="genus" reg="Eurya">Eurya</tp:taxon-name-part></tp:taxon-name></italic> can be truly perfect with functional stamens and pistils and if hybridization can occur between the two taxa on Kaua‘i.</p></sec></sec></tp:treatment-sec><ref-list><ref id="B8"><mixed-citation xmlns:xlink="http://www.w3.org/1999/xlink" xlink:type="simple"><person-group><name name-style="western"><surname>St. John</surname><given-names>H</given-names></name></person-group> (<year>1985</year>) <article-title>Typification of the Hawaiian plants described by Asa Gray from the Wilkes Expedition Collections, and an enumeration of the other Hawaiian collections, Hawaiian Plant Studies 54.</article-title><source>Rhodora</source><volume>87</volume>: <fpage>565</fpage>–<lpage>595</lpage>.</mixed-citation></ref><ref id="B2"><mixed-citation xmlns:xlink="http://www.w3.org/1999/xlink" xlink:type="simple"><person-group><name name-style="western"><surname>Gray</surname><given-names>A</given-names></name></person-group> (<year>1854</year>) <source>United States Exploring Expedition. During the years 1838, 1839, 1840, 1841, 1842. Under the command of Charles Wilkes, U.S.N. vol. XV. Botany. Phanerogamia. Part 1. C.</source><publisher-name>Sherman</publisher-name>, <publisher-loc>Philadelphia</publisher-loc>, <size units="page">777 pp</size>.</mixed-citation></ref><ref id="B11"><mixed-citation xmlns:xlink="http://www.w3.org/1999/xlink" xlink:type="simple">World Conservation Monitoring Centre (<year>1998</year>) <italic><tp:taxon-name><tp:taxon-name-part taxon-name-part-type="genus">Eurya</tp:taxon-name-part><tp:taxon-name-part taxon-name-part-type="species">sandwicensis</tp:taxon-name-part></tp:taxon-name></italic>. The IUCN Red List of Threatened Species 1998: e.T30785A9572832. <ext-link xlink:href="10.2305/IUCN.UK.1998.RLTS.T30785A9572832.en" ext-link-type="doi" xlink:type="simple">https://doi.org/10.2305/IUCN.UK.1998.RLTS.T30785A9572832.en</ext-link> [Accessed 11.6.2024]</mixed-citation></ref><ref id="B1"><mixed-citation xmlns:xlink="http://www.w3.org/1999/xlink" xlink:type="simple"><person-group><name name-style="western"><surname>Deenik</surname><given-names>J</given-names></name><name name-style="western"><surname>McCellan</surname><given-names>AT</given-names></name></person-group> (<year>2007</year>) Soils of Hawai‘i. Soil and Crop Management,SCM-20, Cooperative Extension Service, University of Hawai‘i, 1–12.</mixed-citation></ref><ref id="B9"><mixed-citation xmlns:xlink="http://www.w3.org/1999/xlink" xlink:type="simple"><person-group><name name-style="western"><surname>Wagner</surname><given-names>WL</given-names></name><name name-style="western"><surname>Herbst</surname><given-names>DR</given-names></name><name name-style="western"><surname>Sohmer</surname><given-names>SH</given-names></name></person-group> (<year>1999</year>) Manual of the flowering plants of Hawai‘i, revised edition with supplement by Wagner WL and Herbst DR. University of Hawai‘i Press (2 Vols). Bishop Museum Special Publication 97, 1919 pp.</mixed-citation></ref><ref id="B6"><mixed-citation xmlns:xlink="http://www.w3.org/1999/xlink" xlink:type="simple"><person-group><name name-style="western"><surname>Min</surname><given-names>TL</given-names></name><name name-style="western"><surname>Bartholomew</surname><given-names>B</given-names></name></person-group> (<year>2007</year>) <article-title><tp:taxon-name><tp:taxon-name-part taxon-name-part-type="family">Theaceae</tp:taxon-name-part></tp:taxon-name>.</article-title> In: <person-group><name name-style="western"><surname>Wu</surname><given-names>ZY</given-names></name><name name-style="western"><surname>Raven</surname><given-names>PH</given-names></name><name name-style="western"><surname>Hong</surname><given-names>DY</given-names></name></person-group> (<role>Eds</role>) <issue-title>Flora of China, Vol.</issue-title><source>12 (<tp:taxon-name><tp:taxon-name-part taxon-name-part-type="family">Hippocastanaceae</tp:taxon-name-part></tp:taxon-name> through <tp:taxon-name><tp:taxon-name-part taxon-name-part-type="family">Theaceae</tp:taxon-name-part></tp:taxon-name>). Science Press, Beijing and Missouri Botanical Garden Press, St. Louis</source>, <fpage>366</fpage>–<lpage>478</lpage>. <ext-link xlink:href="http://flora.huh.harvard.edu/china/mss/volume12/Theaceae.pdf" ext-link-type="uri" xlink:type="simple">http://flora.huh.harvard.edu/china/mss/volume12/Theaceae.pdf</ext-link> [accessed 7.10.2024]</mixed-citation></ref><ref id="B10"><mixed-citation xmlns:xlink="http://www.w3.org/1999/xlink" xlink:type="simple"><person-group><name name-style="western"><surname>Wang</surname><given-names>Q</given-names></name><name name-style="western"><surname>Deng</surname><given-names>HP</given-names></name><name name-style="western"><surname>Ding</surname><given-names>B</given-names></name><name name-style="western"><surname>Zhou</surname><given-names>GL</given-names></name></person-group> (<year>2013</year>) Flower structure and sex expression of leaky dioecy in <italic><tp:taxon-name><tp:taxon-name-part taxon-name-part-type="genus">Eurya</tp:taxon-name-part><tp:taxon-name-part taxon-name-part-type="species">obtusifolia</tp:taxon-name-part></tp:taxon-name></italic>. Nordic Journal of Botany 32(3): 314–319. <ext-link xlink:href="10.1111/j.1756-1051.2013.00226.x" ext-link-type="doi" xlink:type="simple">https://doi.org/10.1111/j.1756-1051.2013.00226.x</ext-link></mixed-citation></ref></ref-list></tp:taxon-treatment>
